# Supplementary material for: Single-molecule imaging quantifies oncogenic KRAS dynamics for enhanced accuracy of therapeutic efficacy assessment
Source: iScience. 2025 Aug 14;28(9):113374. doi: 10.1016/j.isci.2025.113374 (PMC12424429; doi:10.1016/j.isci.2025.113374)
Supplement: Table S1. Summary table containing all statistical data, related to Figures 1, 2, 3, 4, 5, 7, 8, and S1–S8 [file mmc3.xlsx]

## Sheet: ST1A
SW48		Temporal fraction	Welch's t-test	SW48		Temporal fraction	Welch's t-test	SW48		Temporal fraction	Welch's t-test	Welch's t-test	SW48		Temporal fraction	Welch's t-test	Welch's t-test	SW48	Welch's t-test
No treatment	EGF	Average ± SEM (%)	p value (vs EGF-)	PSD+	EGF	Average ± SEM (%)	p value (vs PSD-)	CTX+	EGF	Average ± SEM (%)	p value (vs EGF-)	p value (vs CTX-)	KRASi+	EGF	Average ± SEM (%)	p value (vs EGF-)	p value		p value
KRAS WT	-	3.2 ± 0.3	-	KRAS WT				KRAS WT	-	3.3 ± 0.4	-		KRAS G12D					KRAS G12D (EGF+ Total)
	+ 2 min	8.1 ± 1.1	4.9 × 10-4						+ 2 min	3.0 ± 0.4	0.57		G12Di+	-	3.6 ± 0.3	-		G12Di+CTX vs G12Di+SOS1i	0.074
	+ 3.5 min	7.2 ± 1.7	0.031						+ 3.5 min	3.4 ± 0.4	0.9			+ 2 min	5.3 ± 0.6	0.018		G12Di+CTX vs G12Di+SHP2i	0.2
	+ 5 min	3.4 ± 0.5	0.83						+ 5 min	3.0 ± 0.4	0.62			+ 3.5 min	5.8 ± 1.1	0.067		G12Di+SOS1i vs G12Di+SHP2i	0.0015
	+ Total (2-5 min)	6.2 ± 0.7	4.1 × 10-4		+ Total (2-5 min)	4.4 ± 0.4	0.035		+ Total (2-5 min)	3.1 ± 0.2	0.69	1.6 × 10-4		+ 5 min	5.3 ± 0.7	0.049	vs CTX+
KRAS G13D	-	6.1 ± 0.4	-	KRAS G13D				KRAS G13D	-	4.6 ± 0.5	-			+ Total (2-5 min)	5.5 ± 0.5	0.0021	0.44
	+ 2 min	13.2 ± 1.1	2.3 × 10-6						+ 2 min	5.8 ± 0.7	0.18		G12Di+CTX	-	2.7 ± 0.3	-
	+ 3.5 min	11.2 ± 0.8	6.0 × 10-6						+ 3.5 min	6.2 ± 0.6	0.05			+ 2 min	3.9 ± 0.7	0.11
	+ 5 min	11.7 ± 1.5	0.0012						+ 5 min	6.0 ± 0.9	0.19			+ 3.5 min	4.3 ± 0.7	0.042
	+ Total (2-5 min)	12.0 ± 0.7	1.6 × 10-11		+ Total (2-5 min)	6.8 ± 0.5	9.1 × 10-9		+ Total (2-5 min)	6.0 ± 0.4	0.044	1.5 × 10-11		+ 5 min	3.7 ± 0.5	0.093	vs G12Di+
KRAS G12D	-	6.1 ± 0.5	-					KRAS G12D	-	3.8 ± 0.4	-			+ Total (2-5 min)	4.0 ± 0.4	0.0065	0.012
	+ 2 min	8.0 ± 0.8	0.052						+ 2 min	3.4 ± 0.4	0.58		G12Di+SOS1i				vs G12Di+
	+ 3.5 min	11.2 ± 1.0	7.4 × 10-5						+ 3.5 min	5.4 ± 0.6	0.037			+ Total (2-5 min)	4.9 ± 0.4	-	0.39
	+ 5 min	10.3 ± 0.8	7.4 × 10-5						+ 5 min	6.1 ± 0.8	0.019		G12Di+SHP2i				vs G12Di+
	+ Total (2-5 min)	9.8 ± 0.5	5.2 × 10-7						+ Total (2-5 min)	5.0 ± 0.4	0.042	3.4 × 10-11		+ Total (2-5 min)	3.4 ± 0.3	-	1.9 × 10-4
KRAS G12C	-	5.6 ± 0.4	-					KRAS G12C	-	4.0 ± 0.4	-
	+ 2 min	9.3 ± 1.0	0.0013						+ 2 min	6.4 ± 0.7	0.0086		KRAS G12C					KRAS G12C (EGF+ Total)
	+ 3.5 min	12.4 ± 1.9	0.0024						+ 3.5 min	7.2 ± 0.8	0.0016		G12Ci+	-	2.8 ± 0.4	-		G12Ci+CTX vs G12Ci+SOS1i	0.76
	+ 5 min	10.7 ± 1.2	5.5 × 10-4						+ 5 min	5.3 ± 0.6	0.07			+ 2 min	3.9 ± 0.5	0.086		G12Ci+CTX vs G12Ci+SHP2i	0.33
	+ Total (2-5 min)	10.8 ± 0.8	1.5 × 10-7						+ Total (2-5 min)	6.3 ± 0.4	2.1 × 10-4	5.3 × 10-6		+ 3.5 min	3.8 ± 0.7	0.26		G12Ci+SOS1i vs G12Ci+SHP2i	0.2
KRAS G12V	-	8.0 ± 0.7	-	KRAS G12V				KRAS G12V	-	6.9 ± 0.5	-			+ 5 min	3.5 ± 0.7	0.42	vs CTX+
	+ 2 min	9.2 ± 1.0	0.36						+ 2 min	7.0 ± 0.5	0.82			+ Total (2-5 min)	3.7 ± 0.4	0.087	9.7 × 10-6
	+ 3.5 min	10.3 ± 1.6	0.19						+ 3.5 min	7.5 ± 0.7	0.48		G12Ci+CTX	-	2.6 ± 0.3	-
	+ 5 min	9.2 ± 0.7	0.22						+ 5 min	6.6 ± 0.9	0.82			+ 2 min	3.5 ± 0.5	0.11
	+ Total (2-5 min)	9.6 ± 0.7	0.11		+ Total (2-5 min)	4.9 ± 0.4	1.4 × 10-8		+ Total (2-5 min)	7.1 ± 0.4	0.79	0.0015		+ 3.5 min	3.1 ± 0.4	0.25
KRAS S17N	-	3.2 ± 0.3	-											+ 5 min	3.6 ± 0.5	0.1	vs G12Ci+
	+ 3.5 min	24.3 ± 1.8	1.3 × 10-10											+ Total (2-5 min)	3.4 ± 0.3	0.036	0.47
SOS1	+ 1-3 min	45.6 ± 2.0	-										G12Ci+SOS1i				vs G12Ci+
BRAF	+ 3.5 min	22.9 ± 2.1	-											+ Total (2-5 min)	3.5 ± 0.3	-	0.63
													G12Ci+SHP2i				vs G12Ci+
Caco-2														+ Total (2-5 min)	3.0 ± 0.3	-	0.13
KRAS WT	-	1.8 ± 0.2	-
	+ 2 min	4.4 ± 0.7	0.0017
	+ 3.5 min	4.7 ± 1.0	0.011
	+ 5 min	2.4 ± 0.3	0.18
	+ Total (2-5 min)	3.8 ± 0.4	1.4 × 10-4
KRAS G13D	-	5.4 ± 0.4	-
	+ 2 min	9.7 ± 0.7	1.0 × 10-5
	+ 3.5 min	7.9 ± 0.6	0.0019
	+ 5 min	6.9 ± 0.8	0.11
	+ Total (2-5 min)	8.2 ± 0.4	1.7 × 10-5
KRAS G12V	-	5.4 ± 0.4	-
	+ 2 min	5.7 ± 0.5	0.7
	+ 3.5 min	5.7 ± 0.6	0.65
	+ 5 min	5.7 ± 0.5	0.63
	+ Total (2-5 min)	5.7 ± 0.3	0.55

## Sheet: ST1B
SW48	Temporal fraction	Welch's t-test	SW48	Temporal fraction	Welch's t-test	SW48	Temporal fraction	Welch's t-test	SW48	Temporal fraction	Welch's t-test	SW48	Temporal fraction	Welch's t-test
No treatment	KRAS	p value	No treatment	KRAS	p value	No treatment	KRAS	p value	No treatment	KRAS	p value	CTX+	KRAS	p value
EGF-	WT vs G13D	4.4 × 10-7	EGF+ Total (2-5 min)	WT vs G13D	6.5 × 10-8	EGF+ (maximum)	WT (+2 min) vs G13D (+2 min)	0.0027	EGF+ 2 min	G13D vs G12D	4.8 × 10-4	EGF+ Total (2-5 min)	WT vs G13D	5.5 × 10-8
	WT vs G12D	2.3 × 10-6		WT vs G12D	1.6 × 10-4		WT (+2 min) vs G12D (+3.5 min)	0.048		G13D vs G12C	0.011		WT vs G12D	8.8 × 10-5
	WT vs G12C	6.1 × 10-6		WT vs G12C	7.7 × 10-5		WT (+2 min) vs G12C (+3.5 min)	0.064		G13D vs G12V	0.01		WT vs G12C	1.9 × 10-9
	WT vs G12V	3.2 × 10-8		WT vs G12V	0.0011		WT (+2 min) vs G12V (+3.5 min)	0.26					WT vs G12V	8.5 × 10-13
	G13D vs G12D	0.97		G13D vs G12D	0.011								G13D vs G12D	0.078
	G13D vs G12C	0.39		G13D vs G12C	0.26								G13D vs G12C	0.61
	G13D vs G12V	0.014		G13D vs G12V	0.01								G13D vs G12V	0.08
	G12D vs G12C	0.4		G12D vs G12C	0.31								G12D vs G12C	0.021
	G12D vs G12V	0.019		G12D vs G12V	0.78								G12D vs G12V	3.8 × 10-4
	G12C vs G12V	0.0023		G12C vs G12V	0.24								G12C vs G12V	0.21
KRAS WT (EGF+ Total) vs KRAS S17N (EGF+ 3.5min)		5.9 × 10-10
KRAS WT (EGF+ Total) vs SOS1 (EGF+ 1-3 min)		6.5 × 10-23
KRAS WT (EGF+ Total) vs BRAF (EGF+ 3.5min)		1.4 × 10-8

## Sheet: ST1C
SW48		Trapping frequency	Welch's t-test
No treatment	EGF	Average ± SEM (/min)	p value (vs EGF-)
KRAS WT	-	8.4 ± 0.8	-
	+ 2 min	14.1 ± 1.4	0.0016
	+ 3.5 min	12.8 ± 2.1	0.058
	+ 5 min	7.7 ± 1.5	0.66
	+ Total (2-5 min)	11.5 ± 1.0	0.018
KRAS G13D	-	13.4 ± 0.8	-
	+ 2 min	23.9 ± 1.7	5.2 × 10-6
	+ 3.5 min	21.5 ± 1.8	3.3 × 10-4
	+ 5 min	21.8 ± 2.0	4.9 × 10-4
	+ Total (2-5 min)	22.4 ± 1.0	3.7 × 10-10
KRAS G12D	-	13.8 ± 0.9	-
	+ 2 min	16.6 ± 1.3	0.077
	+ 3.5 min	21.6 ± 1.7	3.7 × 10-4
	+ 5 min	20.9 ± 1.6	5.4 × 10-4
	+ Total (2-5 min)	19.7 ± 0.9	1.0 × 10-5
KRAS G12C	-	12.9 ± 0.7	-
	+ 2 min	19.4 ± 1.4	3.4 × 10-4
	+ 3.5 min	21.8 ± 2.2	7.7 × 10-4
	+ 5 min	20.7 ± 1.4	2.1 × 10-5
	+ Total (2-5 min)	20.7 ± 1.0	6.6 × 10-9
KRAS G12V	-	16.0 ± 1.2	-
	+ 2 min	18.6 ± 1.7	0.23
	+ 3.5 min	16.9 ± 1.7	0.67
	+ 5 min	20.3 ± 1.4	0.029
	+ Total (2-5 min)	18.6 ± 0.9	0.1
Caco-2
KRAS WT	-	4.1 ± 0.5	-
	+ 2 min	8.8 ± 1.4	0.0044
	+ 3.5 min	7.5 ± 0.9	0.0029
	+ 5 min	5.0 ± 0.5	0.19
	+ Total (2-5 min)	7.1 ± 0.6	2.5 × 10-4
KRAS G13D	-	11.1 ± 0.7	-
	+ 2 min	16.6 ± 1.2	5.5 × 10-4
	+ 3.5 min	15.1 ± 1.2	0.0083
	+ 5 min	13.2 ± 1.3	0.17
	+ Total (2-5 min)	14.9 ± 0.7	2.9 × 10-4
KRAS G12V	-	9.9 ± 0.7	-
	+ 2 min	9.4 ± 0.8	0.59
	+ 3.5 min	9.4 ± 0.7	0.59
	+ 5 min	8.9 ± 0.7	0.32
	+ Total (2-5 min)	9.2 ± 0.4	0.4

## Sheet: ST1D
SW48	Trapping frequency	Welch's t-test	SW48	Trapping frequency	Welch's t-test
No treatment	KRAS	p value	No treatment	KRAS	p value
EGF+ Total (2-5 min)	WT vs G13D	1.5 × 10-11	EGF+ 2 min	G13D vs G12D	0.0014
	WT vs G12D	3.3 × 10-8		G13D vs G12C	0.05
	WT vs G12C	2.1 × 10-9		G13D vs G12V	0.03
	WT vs G12V	1.1 × 10-6
	G13D vs G12D	0.052
	G13D vs G12C	0.22
	G13D vs G12V	0.0065
	G12D vs G12C	0.46
	G12D vs G12V	0.4
	G12C vs G12V	0.12

## Sheet: ST1E
SW48		Trapping duration	Welch's t-test	SW48		Trapping duration	Welch's t-test	SW48	Welch's t-test	SW48		Trapping duration	Welch's t-test	SW48		Trapping duration		Welch's t-test
No treatment	EGF	Average ± SEM (ms)	p value (vs EGF-)	PSD+	EGF	Average ± SEM (ms)	p value (vs PSD-)	No treatment	p value	CTX+	EGF	Average ± SEM (ms)	p value (vs CTX-)	KRASi+	EGF	Average ± SEM (ms)		p value
KRAS WT	-	238.6 ± 7.8	-	KRAS WT	+ Total (2-5 min)	266.2 ± 6.3	1.6 × 10-5	SOS1 (EGF+ 1-3 min) vs		KRAS WT	+ Total (2-5 min)	270.2 ± 10.9	5.0 × 10-4	KRAS G12D
	+ 2 min	338.4 ± 18.4	8.8 × 10-7	KRAS G13D	+ Total (2-5 min)	280.4 ± 7.0	0.0026	KRAS WT (EGF+ Total)	0.12	KRAS G13D	+ Total (2-5 min)	275.6 ± 7.0	6.8 × 10-5	G12Di+	+ Total (2-5 min)	355.0 ± 12.4	vs no treatment	1.9 × 10-5
	+ 3.5 min	358.8 ± 30.0	1.5 × 10-4	KRAS G12V	+ Total (2-5 min)	274.3 ± 9.2	0.048	BRAF (EGF+ 3.5 min)	0.12	KRAS G12D	+ Total (2-5 min)	281.6 ± 9.3	0.24				vs CTX+	2.5 × 10-6
	+ 5 min	275.1 ± 22.8	0.13					KRAS S17N (EGF+ 3.5 min) vs		KRAS G12C	+ Total (2-5 min)	318.8 ± 8.9	0.31	G12Di+CTX	+ Total (2-5 min)	303.1 ± 15.3	vs G12Di+	0.0086
	+ Total (2-5 min)	330.9 ± 13.5	4.9 × 10-9					KRAS WT (EGF+ Total)	0.053	KRAS G12V	+ Total (2-5 min)	293.9 ± 6.7	0.58
KRAS G13D	-	279.2 ± 7.7	-					SOS1 (EGF+ 1-3 min)	1.0 × 10-6					KRAS G12C
	+ 2 min	326.2 ± 15.9	0.0082					BRAF (EGF+ 3.5 min)	0.024					G12Ci+	+ Total (2-5 min)	285.9 ± 10.5	vs no treatment	0.09
	+ 3.5 min	307.3 ± 11.1	0.038														vs CTX+	0.017
	+ 5 min	329.2 ± 18.4	0.013											G12Ci+CTX	+ Total (2-5 min)	289.8 ± 9.6	vs G12Ci+	0.78
	+ Total (2-5 min)	321.0 ± 9.0	4.2 × 10-4
KRAS G12D	-	280.5 ± 9.6	-
	+ 2 min	291.8 ± 11.0	0.44
	+ 3.5 min	296.1 ± 11.7	0.3
	+ 5 min	295.9 ± 10.7	0.29
	+ Total (2-5 min)	294.9 ± 6.5	0.22
KRAS G12C	-	256.6 ± 6.1	-
	+ 2 min	293.9 ± 11.1	0.0033
	+ 3.5 min	325.5 ± 11.8	2.7 × 10-7
	+ 5 min	304.1 ± 13.1	0.0011
	+ Total (2-5 min)	307.2 ± 6.9	4.4 × 10-8
KRAS G12V	-	303.5 ± 12.4	-
	+ 2 min	288.4 ± 11.2	0.37
	+ 3.5 min	333.7 ± 27.4	0.32
	+ 5 min	289.4 ± 12.2	0.42
	+ Total (2-5 min)	300.2 ± 9.3	0.83
KRAS S17N	+ 3.5 min	363.6 ± 10.2	-
SOS1	+ 1-3 min	308.9 ± 4.6	-
BRAF	+ 3.5 min	328.4 ± 11.8	-
Caco-2
KRAS WT	-	279.8 ± 15.6	-
	+ Total (2-5 min)	310.6 ± 11.2	0.11
KRAS G13D	-	292.9 ± 6.7	-
	+ Total (2-5 min)	332.6 ± 8.2	1.9 × 10-4
KRAS G12V	-	328.9 ± 14.3	-
	+ Total (2-5 min)	366.4 ± 14.4	0.065

## Sheet: ST1F
SW48		Trapping size	Welch's t-test	SW48		Trapping size	Welch's t-test	SW48		Trapping size	Welch's t-test	SW48		Trapping size		Welch's t-test	SW48	Welch's t-test
No treatment	EGF	Average ± SEM (π nm2)	p value (vs EGF-)	PSD+	EGF	Average ± SEM (π nm2)	p value (vs PSD-)	CTX+	EGF	Average ± SEM (π nm2)	p value (vs CTX-)	KRASi+	EGF	Average ± SEM (π nm2)		p value		p value
KRAS WT	-	264.7 ± 8.6	-	KRAS WT	+ Total (2-5 min)	265.6 ± 5.4	2.6 × 10-6	KRAS WT	+ Total (2-5 min)	248.0 ± 7.9	0.053	KRAS G12D					KRAS G12D (EGF+ Total)
	+ Total (2-5 min)	229.4 ± 5.4	5.9 × 10-4	KRAS G13D	+ Total (2-5 min)	265.4 ± 6.0	4.4 × 10-23	KRAS G13D	+ Total (2-5 min)	237.3 ± 4.9	7.8 × 10-13	G12Di+	+ Total (2-5 min)	233.1 ± 4.7	vs CTX+	0.57	G12Di+CTX vs G12Di+SOS1i	0.24
KRAS G13D	-	224.3 ± 5.7	-	KRAS G12V	+ Total (2-5 min)	283.8 ± 5.2	1.2 × 10-36	KRAS G12D	+ Total (2-5 min)	228.4 ± 7.0	5.5 × 10-6	G12Di+CTX	+ Total (2-5 min)	233.5 ± 6.6	vs G12Di+	0.96	G12Di+CTX vs G12Di+SHP2i	0.74
	+ Total (2-5 min)	192.2 ± 3.9	3.6 × 10-6					KRAS G12C	+ Total (2-5 min)	227.0 ± 5.1	3.4 × 10-6	G12Di+SOS1i	+ Total (2-5 min)	243.2 ± 4.9	vs G12Di+	0.14	G12Di+SOS1i vs G12Di+SHP2i	0.074
KRAS G12D	-	208.9 ± 6.4	-					KRAS G12V	+ Total (2-5 min)	193.7 ± 4.7	0.85	G12Di+SHP2i	+ Total (2-5 min)	230.8 ± 4.9	vs G12Di+	0.73
	+ Total (2-5 min)	190.8 ± 4.4	0.019
KRAS G12C	-	239.6 ± 6.5	-									KRAS G12C					KRAS G12C (EGF+ Total)
	+ Total (2-5 min)	197.6 ± 3.7	3.0 × 10-8									G12Ci+	+ Total (2-5 min)	225.0 ± 6.0	vs CTX+	0.8	G12Ci+CTX vs G12Ci+SOS1i	0.054
KRAS G12V	-	203.5 ± 6.5	-									G12Ci+CTX	+ Total (2-5 min)	258.8 ± 4.9	vs G12Ci+	1.4 × 10-5	G12Ci+CTX vs G12Ci+SHP2i	0.21
	+ Total (2-5 min)	192.4 ± 4.7	0.17									G12Ci+SOS1i	+ Total (2-5 min)	244.6 ± 5.5	vs G12Ci+	0.016	G12Ci+SOS1i vs G12Ci+SHP2i	0.69
KRAS S17N	+ 3.5 min	256.2 ± 3.6	-									G12Ci+SHP2i	+ Total (2-5 min)	248.1 ± 7.0	vs G12Ci+	0.012
SOS1	+ 1-3 min	276.7 ± 2.8	-
BRAF	+ 3.5 min	241.3 ± 4.8	-
Caco-2
KRAS WT	-	257.4 ± 7.8	-
	+ Total (2-5 min)	237.7 ± 5.2	0.037
KRAS G13D	-	208.1 ± 4.5	-
	+ Total (2-5 min)	190.9 ± 3.3	0.002
KRAS G12V	-	205.1 ± 5.6	-
	+ Total (2-5 min)	196.6 ± 4.9	0.25

## Sheet: ST1G
SW48	Trapping size	Welch's t-test	SW48	Trapping size	Welch's t-test
No treatment	KRAS	p value	CTX+	KRAS	p value
EGF+ Total (2-5 min)	WT vs G13D	2.9 × 10-8	EGF+ Total (2-5 min)	WT vs G13D	0.25
	WT vs G12D	3.5 × 10-8		WT vs G12D	0.064
	WT vs G12C	1.3 × 10-6		WT vs G12C	0.027
	WT vs G12V	3.2 × 10-7		WT vs G12V	7.0 × 10-9
	G13D vs G12D	0.81		G13D vs G12D	0.29
	G13D vs G12C	0.31		G13D vs G12C	0.15
	G13D vs G12V	0.97		G13D vs G12V	1.7 × 10-10
	G12D vs G12C	0.23		G12D vs G12C	0.87
	G12D vs G12V	0.8		G12D vs G12V	4.0 × 10-5
	G12C vs G12V	0.39		G12C vs G12V	1.8 × 10-6
KRAS WT (EGF+ Total) vs KRAS S17N (EGF+ 3.5min)		4.1 × 10-5
KRAS WT (EGF+ Total) vs SOS1 (EGF+ 1-3 min)		2.1 × 10-14
KRAS WT (EGF+ Total) vs BRAF (EGF+ 3.5min)		0.16
KRAS G12D (EGF+ Total) vs KRAS S17N (EGF+ 3.5min)		5.7 × 10-30
KRAS G12D (EGF+ Total) vs SOS1 (EGF+ 1-3 min)		7.8 × 10-58
SOS1 (EGF+ 1-3 min) vs BRAF (EGF+ 3.5min)		2.7 × 10-10

## Sheet: ST1H
SW48		D200ms	Mann-Whitney U test	SW48		D200ms	Mann-Whitney U test	SW48		D200ms		Mann-Whitney U test	Mann-Whitney U test
No treatment	EGF	Median (μm2/s)	p value (vs EGF-)	CTX+	EGF	Median (μm2/s)	p value (vs CTX-)	KRASi+	EGF	Median (μm2/s)		p value	p value (vs KRAS WT / EGF- / no treatment)
KRAS WT	-	0.53	-	KRAS WT	+ Total (2-5 min)	0.51	7.5 × 10-4	KRAS G12D
	+ Total (2-5 min)	0.45	2.7 × 10-7	KRAS G13D	+ Total (2-5 min)	0.42	2.0 × 10-4	G12Di+	+ Total (2-5 min)	0.58	vs CTX+	9.2 × 10-17	0.28
KRAS G13D	-	0.41	-	KRAS G12D	+ Total (2-5 min)	0.44	0.031	G12Di+CTX	+ Total (2-5 min)	0.59	vs G12Di+	0.41	0.1
	+ Total (2-5 min)	0.36	3.1 × 10-5	KRAS G12C	+ Total (2-5 min)	0.44	7.6 × 10-4
KRAS G12D	-	0.44	-	KRAS G12V	+ Total (2-5 min)	0.4	0.12	KRAS G12C
	+ Total (2-5 min)	0.4	0.0012					G12Ci+	+ Total (2-5 min)	0.57	vs CTX+	5.3 × 10-12	0.21
KRAS G12C	-	0.44	-					G12Ci+CTX	+ Total (2-5 min)	0.57	vs G12Ci+	0.73	0.36
	+ Total (2-5 min)	0.4	0.019
KRAS G12V	-	0.4	-
	+ Total (2-5 min)	0.38	0.11
KRAS S17N	-	0.47	-
	+ 3.5 min	0.25	2.2 × 10-16
SOS1	+ 1-3 min	0.032	-
BRAF	+ 3.5 min	0.093	-
Caco-2
KRAS WT	-	0.64	-
	+ Total (2-5 min)	0.55	1.1 × 10-8
KRAS G13D	-	0.57	-
	+ Total (2-5 min)	0.47	1.2 × 10-12
KRAS G12V	-	0.52	-
	+ Total (2-5 min)	0.51	0.67

## Sheet: ST1I
SW48	D200ms	Mann-Whitney U test	SW48	D200ms	Mann-Whitney U test	SW48	D200ms	Mann-Whitney U test
No treatment	KRAS	p value	No treatment	KRAS	p value	No treatment	KRAS	p value
EGF+ Total (2-5 min)	WT vs G13D	2.3 × 10-14	SOS1 (EGF+ 1-3 min) vs	WT (EGF+ Total)	0	BRAF (EGF+ 3.5 min) vs	WT (EGF+ Total)	0
	WT vs G12D	1.8 × 10-5		G13D (EGF+ Total)	0		G13D (EGF+ Total)	1.0 × 10-269
	WT vs G12C	5.2 × 10-5		G12D (EGF+ Total)	0		G12D (EGF+ Total)	0
	WT vs G12V	1.0 × 10-8		G12C (EGF+ Total)	0		G12C (EGF+ Total)	0
				G12V (EGF+ Total)	0		G12V (EGF+ Total)	9.9 × 10-281

## Sheet: ST1J
SW48 (No treatment)		Activated RAS molecules	Welch's t-test	SW48 (No treatment)		Activated RAS molecules	Welch's t-test	SW48 (CTX+)		Activated RAS molecules	Welch's t-test	SW48 (KRASi+)		Activated RAS molecules		Welch's t-test
Endogenous RAS	EGF	Average ± SEM (%)	p value (vs EGF-)	tdStayGold-KRAS	EGF	Average ± SEM (%)	p value (vs EGF-)	tdStayGold-KRAS	EGF	Average ± SEM (%)	p value (vs CTX-)	tdStayGold-KRAS	EGF	Average ± SEM (%)		p value
KRAS WT	-	1.9 ± 0.3	-	KRAS WT	-	0.7 ± 0.4	-	KRAS WT	+ 3.5 min	0.7 ± 0.3	1.8 × 10-6	KRAS G12D
	+ 2 min	14.4 ± 2.0	3.3 × 10-4		+ 2 min	12.1 ± 2.2	0.031	KRAS G13D	+ 3.5 min	26.4 ± 3.7	5.4 × 10-5	G12Di+	+ 3.5 min	1.0 ± 0.1	vs CTX+	0.075
	+ 3.5 min	15.5 ± 1.4	8.2 × 10-7		+ 3.5 min	11.4 ± 0.5	1.2 × 10-4	KRAS G12D	+ 3.5 min	20.6 ± 5.7	0.011	G12Di+CTX	+ 3.5 min	0.1 ± 0.0	vs G12Di+	0.0016
	+ 5 min	16.5 ± 1.7	4.9 × 10-5		+ 5 min	16.2 ± 1.8	0.011	KRAS G12C	+ 3.5 min	18.4 ± 1.4	7.2 × 10-7
	+ Total (2-5 min)	15.5 ± 0.9	6.0 × 10-15		+ Total (2-5 min)	13.3 ± 1.1	1.4 × 10-6	KRAS G12V	+ 3.5 min	37.6 ± 7.7	0.036	KRAS G12C
				KRAS G13D	-	50.6 ± 3.4	-					G12Ci+	+ 3.5 min	0.7 ± 0.1	vs CTX+	0.0063
					+ 2 min	77.8 ± 9.4	0.087					G12Ci+CTX	+ 3.5 min	0.1 ± 0.1	vs G12Ci+	0.079
					+ 3.5 min	71.8 ± 6.7	0.066
					+ 5 min	67.8 ± 8.9	0.18
					+ Total (2-5 min)	72.5 ± 4.4	0.0038
				KRAS G12D	-	43.2 ± 5.8	-
					+ 2 min	46.9 ± 14.5	0.83
					+ 3.5 min	51.9 ± 11.3	0.54
					+ 5 min	51.1 ± 12.6	0.61
					+ Total (2-5 min)	45.1 ± 1.6	0.45
				KRAS G12C	-	36.3 ± 4.7	-
					+ 2 min	54.3 ± 7.8	0.13
					+ 3.5 min	51.3 ± 1.9	0.07
					+ 5 min	53.8 ± 5.6	0.077
					+ Total (2-5 min)	53.1 ± 2.9	0.043
				KRAS G12V	-	69.4 ± 9.7	-
					+ 2 min	59.9 ± 5.3	0.45
					+ 3.5 min	72.7 ± 9.2	0.82
					+ 5 min	70.1 ± 6.9	0.95
					+ Total (2-5 min)	67.6 ± 4.1	0.87

[truncated: 1 more sheets: ST1K]
